# Supplementary material for: OPTN is a host intrinsic restriction factor against neuroinvasive HSV-1 infection
Source: Nat Commun. 2021 Sep 13;12:5401. doi: 10.1038/s41467-021-25642-z (PMC8437952; doi:10.1038/s41467-021-25642-z)
Supplement: Supplementary file 3 — Source Data [file 41467_2021_25642_MOESM3_ESM.xlsx]

## Sheet: Figure 1
Figure 1b								Figure 1c				Figure 1e					Figure 1f								Figure 1g
MFI	Optn +/+			Optn -/-				PFU/ml				Percent GFP positive					HSV-1 genome relative to Gapdh								Absorbance (beta-galactosidase reporter)
hpi	rep 1	rep 2	rep 3	rep 1	rep 2	rep 3		Optn +/+	Optn -/-			Optn +/+ mock	Optn -/- mock	Optn +/+ HSV-1	Optn -/- HSV-1			Optn +/+			Optn -/-				10MOI WT	10MOI OPTNko	5MOI WT	5MOI OPTNko	2.5MOI WT	2.5MOI OPTNko
0	2176.82	2167.16	2117.66	2111.65	2102.92	2058.21		200000	890000000		rep 1	0.2	0.23	30.4	86.4		HPI	rep 1	rep 2	rep 3	rep 1	rep 2	rep 3		1.38753	1.48037	0.770852	0.822738	0.385426	0.411308
0.5	2211.76	2220.06	2172.03	2140.46	2131.2	2083.59		2000000	76000000		rep 2	0.23	0.16	34.4	85.8		2	0.33765	0.238048	0.276613	0.261317	0.0817771	0.176057		1.46457	1.4159	0.813648	0.786611	0.406824	0.393306
1	2193.41	2204.55	2169.24	2133.04	2129.58	2081.53		9560000	670000000		rep 3	0.087	0.18	39.1	55.4		6	5.25066	4.38081	7.78867	8.16573	7.69894	6.26629		1.43567	1.53683	0.757224	0.795296	0.418983	0.450781
1.5	2178.99	2185.33	2148.34	2116.19	2117.26	2070.05		2000	50000000								12	25.832	20.4828	25.5765	45.0189	69.0257	46.5841
2	2155.1	2166.66	2131.32	2092.53	2102.24	2047.44		200000	300000000								24	329.799	238.734	493.683	1832.98	885.322	1746.53
2.5	2141.17	2149.75	2113.11	2077.84	2079.32	2039.12
3	2121.23	2135.8	2100.36	2065.72	2067.64	2023.85
3.5	2108.17	2136.49	2090.37	2052.48	2063.46	2017.29
4	2102.7	2138.4	2086.21	2055.45	2058.39	2017.32
4.5	2096.61	2153.75	2092.87	2053.57	2058.11	2012.48
5	2095.89	2164.85	2079.13	2046.95	2055.57	2008.92
5.5	2087.51	2174.4	2065.55	2045.99	2045.76	2001.47
6	2069.04	2184.39	2055.48	2036.79	2035.69	1999.3
6.5	2058.36	2199.64	2046.76	2035.77	2037.3	1994.38
7	2061.26	2217.17	2046.26	2043.59	2042.24	2019.14
7.5	2061.22	2249.2	2046.26	2049.65	2057.96	2026.89
8	2060.8	2273.32	2048.86	2069.43	2079.07	2059.18
8.5	2062.32	2304.14	2060.52	2085.23	2116.81	2086.11
9	2063.6	2345.67	2064.55	2111.09	2157.49	2106.04
9.5	2068.47	2376.03	2064.02	2145.28	2212	2148.43
10	2072.55	2404.53	2075.4	2182.58	2269.06	2184.9
10.5	2083.53	2435.17	2086.45	2230.2	2330.15	2236.03
11	2093.98	2460.68	2102.83	2291.02	2420.05	2298.26
11.5	2102.83	2503.4	2110.93	2358.28	2509.45	2388.47
12	2119.63	2540.87	2127.17	2425.62	2601.91	2464.08
12.5	2134.52	2586.75	2148.52	2495.07	2703.12	2563.23
13	2151.59	2637.49	2165.3	2597.29	2838.21	2655.2
13.5	2176.88	2687.34	2188.77	2723.42	2991.1	2800.55
14	2205.51	2742.9	2217.62	2852.86	3193.68	2948.74
14.5	2228.68	2795.09	2234.29	2989.32	3427.01	3099.38
15	2261.39	2858.43	2271.76	3148.8	3680.45	3269.02
15.5	2300.94	2922.57	2305.39	3340.03	3986.44	3451.88
16	2327.98	3010.8	2342.34	3528.07	4316.35	3627.95
16.5	2373.2	3085.45	2387.1	3755.22	4682.99	3819.92
17	2405.47	3140.75	2412.84	4016.48	5038.08	4034.61
17.5	2443.02	3221.01	2461.72	4255.93	5391.53	4240.07
18	2484.62	3279.01	2505.49	4519.92	5760.78	4480.17
18.5	2516.17	3324.69	2549.44	4829.24	6119.54	4728.45
19	2557.77	3379.92	2588.62	5194.84	6522.34	4979.26
19.5	2595.53	3421.2	2654.19	5515.97	6933.2	5222.62
20	2630.39	3488.59	2687.87	6016.41	7345.66	5478.09
20.5	2660.55	3552.18	2721.95	6555.67	7802.59	5812.24
21	2713.95	3639.66	2791.36	7165.31	8254.94	6125.81
21.5	2752.68	3714.58	2834.8	7864.92	8758.03	6494.73
22	2786.51	3758.7	2870.63	8562.25	9248.34	6838.29
22.5	2854.19	3850.11	2901.88	9322.25	9813.49	7185.36
23	2929.03	3931.58	2955.33	10144.2	10395.6	7562.08
23.5	2987.57	4009.21	3001.32	11048.9	11057.5	7920.13
24	3058.5	4095.54	3027.59	11880.4	11730.1	8269.56
24.5	3132.15	4150.09	3053.67	12699.7	12415.4	8636.23
25	3204.64	4272.15	3100.03	13586.7	13162.3	8996.56
25.5	3278.76	4343.95	3113.84	14443.4	13975.6	9325.01
26	3324.78	4449.41	3135.52	15311.3	14730.2	9705.29
26.5	3401.91	4554.23	3144.61	16144.2	15495.6	10076.6
27	3459.22	4652.72	3198.56	17142.7	16274.6	10409
27.5	3545.14	4769.16	3223.63	18077.5	17037.8	10767.6
28	3664.49	4893.83	3277.75	19112.1	17900.2	11236.8
28.5	3759.67	4999.68	3339.44	20229.7	18742.6	11616.8
29	3860.98	5068.25	3391.08	21315.7	19568.5	12115
29.5	3982.52	5175.91	3505.35	22401	20387.2	12573.6
30	4154.17	5305.85	3585.41	23639.2	21267.6	13069.5
30.5	4251.5	5378.13	3672.63	24767.2	22099.6	13506.9
31	4390.47	5480.27	3769.89	25940	22996.5	13997.5
31.5	4542.95	5585.4	3839.05	27210.9	24058.5	14439.7
32	4672.38	5675.38	3918.15	28329.2	24980.8	14868.6
32.5	4803.26	5760.65	3984.75	29390.4	25944.3	15369
33	4924.31	5829.15	4024.48	30476.4	26756.8	15823.2
33.5	5092.36	5866.85	4086.59	31481.7	27681.9	16417.8
34	5186.48	5937.52	4137.57	32539.7	28561.7	16913.5
34.5	5350.74	6021.96	4196.04	33502.2	29433.4	17337.7
35	5466.41	6066.48	4231.23	34389.9	30228.3	17840
35.5	5630.88	6190.4	4292.99	35614.7	31158.6	18230.2
36	5734.4	6183.75	4322.28	36562.4	32082.4	18680.2
36.5	5850.79	6316.38	4419.89	37529.7	32981	19073.6
37	5910.96	6353.92	4450.57	38484.8	33891.1	19399.8
37.5	6026.68	6458.79	4499.89	39410.3	34748.1	19862.2
38	6122.1	6551.73	4555.67	40375.2	35591	20409.8
38.5	6236.95	6665.72	4627.31	41316	36416.2	20732.5
39	6309.04	6726.9	4673.92	42293.3	37294.8	21270.7
39.5	6422.08	6852.34	4761.36	43250.2	38259.6	21657.7
40	6602.21	6985.39	4800.67	44088.4	38935.2	22139.9
40.5	6632.42	7096.01	4862.63	44960.7	39668.4	22555
41	6807.18	7212.86	4888.82	45752.3	40330.8	23033.5
41.5	6955.1	7309.41	4935.99	46510.4	41040.3	23517.3
42	7060.27	7404.66	5016.49	47354	41702.7	23799.6
42.5	7182.29	7516.53	5050.13	47986	42393.7	24165.2
43	7325.66	7655.06	5083.23	48613.2	42870.8	24531.9
43.5	7346.09	7714.83	5128.84	49123.2	43512.2	24978
44	7586.69	7804.76	5180.8	49741.7	44036	25220.8
44.5	7762.3	7922.83	5194.29	50374.7	44588.9	25693.6
45	7897.63	8006.44	5235.52	50797.7	45075.9	25926.9
45.5	8004.46	8107.88	5292.85	51225.9	45520.7	26195
46	8098.8	8166.37	5293.95	51669.5	45926.5	26528.2
46.5	8285.76	8241.9	5296.66	52134.4	46559.6	26669.5
47	8387.7	8304.84	5322.18	52492.8	46941.3	26963
47.5	8524.68	8405.44	5324.03	52792.1	47314.9	27149.8
48	8636.07	8445.8	5307.59	53079.6	47736.4	27482.8

## Sheet: Figure 2
Figure 2a									Figure 2b								Figure 2c					Figure 2d
									ICP0 rel GAPDH													gB rel GAPDH
									Optn+/+ 12	Optn+/+ 18	Optn+/+ 24	Optn-/- 12	Optn-/- 18	Optn-/- 24								siCtrl 12h	siCtrl 18h	siCtrl 24h	siOPTN 12h	siOPTN 18h	siOPTN 24h
								rep 1	14451.4	9476.94	6594.51	19570.8	8879.92	8934.54							rep 1	3948.07	1470.47	2382.8	6733.22	4626.76	3276.27
								rep 2	16556.3	10353.4	8355.73	23480.7	14881.5	7748.95							rep 2	2437.45	2046.81	1386.63	4590.8	2115.87	1983.72
								rep 3	19319.1	8892.78	5713.48	14521.2	12289.7	1628.63							rep 3	3464.65	2209.4	1858.66	5148.56	2706.84	2988.7
									VP16 rel GAPDH
									Optn+/+ 12	Optn+/+ 18	Optn+/+ 24	Optn-/- 12	Optn-/- 18	Optn-/- 24
								rep 1	9503.72	10731.9	4705.18	15233	13079.5	13585.3
								rep 2	10414.4	10587.5	6827.83	24798.7	25304.1	17173.8
								rep 3	11863.5	11461.7	8006.3	18492.2	19623	11750.2
									gB rel GAPDH
									Optn+/+ 12	Optn+/+ 18	Optn+/+ 24	Optn-/- 12	Optn-/- 18	Optn-/- 24
								rep 1	10583.2	8138.11	4904.06	15893.9	9714.19	11542
								rep 2	9194.76	6065.27	5095.76	26844	20368.5	11627.3
								rep 3	9659.36	5028.64	4961.77	18295.2	13011.9	4548.07
									ICP0 rel 12h
									Optn+/+ 12	Optn+/+ 18	Optn+/+ 24	Optn-/- 12	Optn-/- 18	Optn-/- 24
								rep 1	1	0.65578	0.456323	1	0.453734	0.456525
								rep 2	1	0.625346	0.504687	1	0.633776	0.330014
								rep 3	1	0.460311	0.295743	1	0.846327	0.112155
									VP16 rel 12h
									Optn+/+ 12	Optn+/+ 18	Optn+/+ 24	Optn-/- 12	Optn-/- 18	Optn-/- 24
								rep 1	1	1.12923	0.495088	1	0.858625	0.891831
								rep 2	1	1.01662	0.655616	1	1.02038	0.692529
								rep 3	1	0.966131	0.674866	1	1.06115	0.635414
									gB rel 12h
									Optn+/+ 12	Optn+/+ 18	Optn+/+ 24	Optn-/- 12	Optn-/- 18	Optn-/- 24
								rep 1	1	0.768964	0.463381	1	0.611192	0.726196
								rep 2	1	0.659644	0.554202	1	0.758772	0.433144
								rep 3	1	0.520598	0.513675	1	0.711218	0.248594

## Sheet: Figure 3
Figure 3a											Figure 3b						Figure 3c								Figure 3d						Figure 3e			Figure
											ICP0															ICP0									gB
											8hpi	BafA1 24hpi	MG132 24hpi	DMSO 24hpi												8hpi	BafA1 24hpi	MG132 24hpi	DMSO 24hpi						8h	Baf	MG	DMSO
										rep 1	100	8.06811	49.6014	9.69974											rep 1	100	9.46184	89.4211	1.87138					rep 1	1	0.924189	0.450221	0.190981
										rep 2	100	6.12963	36.7864	11.0008											rep 2	100	0.050237	9.86658	0.132896					rep 2	1	0.551628	0.781993	0.245474
										rep 3	100	7.75097	32.3566	8.43639											rep 3	100	0.988268	48.1088	0.242932					rep 3	1	0.612414	0.192794	0.296348
										rep 4	100	32.9028	39.7817	18.9484											rep 4	100	29.3751	58.4083	11.1782					rep 4	1	0.619297	0.748969	0.203426
										rep 5	100	29.7637	64.706	19.4778											rep 5	100	4.76151	23.0513	2.95276
										rep 6	100	38.9621	80.3563	10.8576											rep 6	100	11.9896	90.7814	11.8619
											VP16															VP16
											8hpi	BafA1 24hpi	MG132 24hpi	DMSO 24hpi												8hpi	BafA1 24hpi	MG132 24hpi	DMSO 24hpi
										rep 1	100	46.4663	60.514	37.1593											rep 1	100	53.2312	118.567	23.8428
										rep 2	100	48.4206	72.6826	17.9251											rep 2	100	34.685	63.8948	11.8107
										rep 3	100	54.6258	93.7349	26.0663											rep 3	100	54.3453	81.8582	21.4514
										rep 4	100	118.638	140.574	42.6176											rep 4	100	49.9237	84.4753	25.0154
										rep 5	100	52.4074	71.6024	24.0001											rep 5	100	46.2158	28.8344	16.7309
										rep 6	100	35.7711	68.9245	33.4939											rep 6	100	47.3163	81.9233	41.2913
											gB															gB
											8hpi	BafA1 24hpi	MG132 24hpi	DMSO 24hpi												8hpi	BafA1 24hpi	MG132 24hpi	DMSO 24hpi
										rep 1	100	135.834	77.1085	96.6283											rep 1	100	131.424	61.459	31.7722
										rep 2	100	107.189	73.4468	45.3535											rep 2	100	68.1445	45.2068	40.3251
										rep 3	100	109.073	91.4544	83.1437											rep 3	100	135.786	67.2779	82.043
										rep 4	100	136.127	61.1465	54.5046											rep 4	100	63.4032	38.5334	33.8986
										rep 5	100	103.919	59.2527	56.6944											rep 5	100	43.5429	10.2106	13.2417
										rep 6	100	82.2663	75.3814	71.7281											rep 6	100	68.506	26.2508	25.6894

## Sheet: Figure 4
Figure 4c			Figure 4d										Figure 4e
Mander correlation coefficients
Extranuclear	Nuclear
0.6	0.004
0.62	0.046
0.883	0.099
0.621	0.091
0.71	0.114
0.591	0.243
0.912	0.184
0.736	0.27
0.748	0.188
0.247	0.083

## Sheet: Figure 5
Figure 5a					Figure 5b					Figure 5c						Figure 5d																		Figure 5e				Figure 5j					Figure 5k
Trigeminal Ganglion PFU					Brainstem PFU					Brain PFU
4dpi +/+	4dpi -/-	8dpi +/+	8dpi -/-		4dpi +/+	4dpi -/-	8dpi +/+	8dpi -/-		4dpi +/+	4dpi -/-	8dpi +/+	8dpi -/-																					Survival data				Exploration Times (seconds)					Exploration Times (seconds)
240000	120000	1	1		1	1600	1	440		1	1	1	20000			% Starting weight									% Starting weight									Days	WT	KO		Optn +/+ Old	Optn +/+ Novel	Optn -/-Old	Optn -/-Novel		Optn +/+ Old	Optn +/+ Novel	Optn -/-Old	Optn -/-Novel
108000	320000	1	1		1	6000	1	4000		1	1	1	80		Day	OPTN +/+	OPTN +/+	OPTN +/+	OPTN +/+	OPTN +/+	OPTN +/+	OPTN +/+	OPTN +/+		OPTN -/-	OPTN -/-	OPTN -/-	OPTN -/-	OPTN -/-	OPTN -/-	OPTN -/-	OPTN -/-						14	18	4	7		3	25	10	8
16000	36000	1	1		1	1600	1	760		1	80	1	1		0	100	100	100	100	100	100	100	100		100	100	100	100	100	100	100	100		12	0	0		16	35	9	23		7	24	11	17
40000	84000	1	320		1	320	1	320		1	120	1	520		2	100	100	100	104.348	105.263	109.524	110.526	105.263		100	100	100	100	104.348	104.348	104.762	104.167		12	0	0		11	16	6	21		8	13	8	7
32000	72000	1	160		640	12000	120	40		1	1200	1	440		4	90.9091	93.3333	100	91.3043	100	104.762	100	94.7368		100	100	95	91.3043	100	95.6522	100	104.167		12	0			3	8	23	34		16	40	6	13
															7	95.4545	93.3333	95	104.348	100	95.2381	105.263	94.7368		95	95	80	86.9565	78.2609	86.9565	85.7143	83.3333		12	0			10	51	0	0
																																		12	0			15	16	11	24
																																		12	0			18	25	11	13
note: "1" is actually "0". The "1" was required to format log-base10 axis.																																		12	0			13	27	6	8
																																		12	0					6	33
										Figure 5e					Figure 5f
																																		7		1
										Survival data					Optn+/+	Optn-/-																		7		1
										Days	WT	KO			0	84																		7		1
															0	66																		7		1
										12	0	0			0	49																		8		1
										12	0	0			12	35																		11		1
										12	0
										12	0
										12	0
										12	0
										12	0
										12	0
										7		1
										7		1
										7		1
										7		1
										8		1
										11		1

## Sheet: Figure 6
Figure 6a																																Figure 6b
Sample Name	Group	G-CSF	Eotaxin	GM-CSF	IFNy	IL-1a	IL-1b	IL-2	IL-4	IL-3	IL-5	IL-6	IL-9	Il-12(p-40)	LIF	IL-13	LIX	IL-15	IL-17	IP-10	KC	MCP-1	MIP-1a	MIP-1b	M-CSF	MIP-2	MIG	RANTES	VEGF	TNF-a		Sample Name	Group	G-CSF	Eotaxin	GM-CSF	IFNy	IL-1a	IL-2	IL-3	IL-5	IL-6	IL-9	IL-10	Il-12(p-40)	LIF	LIX	IL-15	IP-10
Mock +/+ A	Mock Optn+/+	14.7	132.45	3.49	2.53	47.02	8.22	2.95	1.7	1.16	4.06	4.19	37.37	3.11	2.34	9.04	2.95	4.27	2.63	202.06	30.84	56.12	191.84	55.31	13.97	18.12	568.87	376.97	1.05	7.69		Mock +/+ A	Mock Optn+/+	3	23.16	12.56	2.06	5.44	5.09	1.17	6.62	3.11	40.97	3.17	3.11	0.01	4.65	2.3	249.12
Mock +/+ B	Mock Optn+/+	4.49	47.02	3.49	2.06	21	2.9	2.95	1.7	1.16	1.85	3.11	33.75	3.11	0.23	6.97	2.95	2.09	2.63	74.9	56.09	4.23	7.12	3.72	8.55	8.89	132.21	34.59	1.21	7.69		Mock +/+ B	Mock Optn+/+	2.88	29.77	14.72	2.06	5.06	5.4	1.41	7.44	3.17	47.23	3.17	3.11	0.01	2.95	2.3	217.46
Mock +/+ C	Mock Optn+/+	15.97	73.51	3.04	3	15.8	2.9	2.95	1.7	1.16	1.85	3.11	44.56	3.11	1.02	6.97	2.95	2.09	2.63	69.97	43.61	14.2	11.44	7.15	14.6	10.79	260.89	93.43	1.05	7.69		Mock +/+ C	Mock Optn+/+	2.43	39.66	15.8	2.14	8.39	5.15	1.32	5.5	5.23	56.92	3.68	3.11	0.08	5.31	3.48	226.42
Mock -/- A	Mock Optn-/-	10.79	62.8	3.04	2.06	16.64	2.9	2.95	1.7	1.16	1.85	3.13	37.37	3.11	1.79	6.97	2.95	2.75	2.63	52.52	51.43	10.09	11.01	5.63	6.63	8.89	119.63	65.87	1.05	7.69		Mock -/- A	Mock Optn-/-	2.77	34.83	11.5	2.06	3.96	4.93	1.16	6.62	3.67	97.74	2.97	3.11	0.01	4.81	2.75	54.34
Mock -/- B	Mock Optn-/-	22.14	76.59	3.04	2.06	12.27	2.9	2.95	1.7	1.16	1.85	3.47	33.75	3.11	1.59	6.97	2.95	1.89	2.73	58.76	24.03	32.79	9.71	6.54	13.34	10.79	222.15	90.68	1.05	7.69		Mock -/- B	Mock Optn-/-	2.77	32.97	12.56	2.06	4.32	4.77	1.41	6.89	3.32	95.34	2.78	3.11	0.01	9.77	2.75	68.32
Mock -/- C	Mock Optn-/-	2.43	76.52	3.05	2.27	8.59	2.9	2.95	1.7	1.16	1.85	3.11	33.75	3.11	1.02	6.97	2.95	2.09	2.63	66.03	75.31	11.43	81.79	6.09	7.16	16.33	236.93	275.9	1.05	7.69		Mock -/- C	Mock Optn-/-	2.77	31.02	7.33	2.06	4.5	4.96	1.16	4.35	3.67	421.51	2.88	3.11	0.01	7.91	3.1	63.78
8DPI +/+ A	8dpi Optn+/+	342.99	157.16	4.4	2.14	65.53	5.71	2.95	1.78	1.16	2.24	40.36	70.66	3.14	18.3	11.1	4.24	3.23	2.63	302.86	874.12	250.66	31.62	63.88	21.54	37.71	489.21	106.34	11.13	8.38		8DPI +/+ A	8dpi Optn+/+	76.02	137.63	6.82	6.16	16.64	6.49	1.16	2.24	12	70.66	6.18	3.29	0.97	9.77	6.04	1677
8DPI +/+ B	8dpi Optn+/+	477.81	158.27	8.35	4.45	75.15	14.4	4.45	2.31	1.22	2.55	41.88	98.53	6.16	18.05	12.04	6.81	4.27	2.63	396.85	488.1	135.66	67.89	54.04	10	284.6	1415	315.55	3.81	11.24		8DPI +/+ B	8dpi Optn+/+	12.8	92.83	8.35	4.3	12.07	6.17	1.16	2.24	4.09	132.2	5	4.24	0.48	14.08	5.89	1028
8DPI +/+ C	8dpi Optn+/+	116.37	64.99	5.35	4	61.27	5.6	4.45	4.32	1.16	4.06	9.45	63.84	8.68	16.82	9.7	2.95	3.74	2.63	298.92	202.23	166.53	19.06	8.64	16.05	12.67	640.04	217.2	2.4	17.07		8DPI +/+ C	8dpi Optn+/+	7.79	68.85	6.32	3.28	11.45	6.74	1.16	1.85	3.27	140.99	4.55	3.6	0.39	38.8	4.84	588.14
8DPI +/+ D	8dpi Optn+/+	572.31	143.15	3.49	4.45	60.51	7.77	4.39	1.7	1.16	1.85	30.47	87.27	4.24	21.05	11.01	3.28	2.98	2.63	323.36	270.35	130.28	18.24	23.83	22.22	14.51	199.74	43.89	3.72	7.69		8DPI +/+ D	8dpi Optn+/+	14.04	78.15	17.97	4.07	15.49	7.57	1.16	3.01	9.06	475.02	6.92	9.7	0.39	31.11	6.36	445.41
8DPI +/+ E	8dpi Optn+/+	2203	356.47	9.39	2.06	89.54	10.5	2.95	1.92	1.16	3.16	183.98	67.27	5.88	27.81	31.61	20.7	4	2.91	442.95	1612	278.9	53.91	62.94	8.27	80.84	699.05	318.19	5.62	8.93		8DPI +/+ E	8dpi Optn+/+	50.23	75.99	5.35	2.36	10.83	6.68	1.16	1.85	8.04	75.71	4.16	3.22	0.66	20.38	4.84	1210
8DPI -/- A	8dpi Optn-/-	25.92	22.22	3.04	2.06	6.6	2.9	2.95	1.7	1.16	1.85	3.98	28.29	6.16	8.78	6.97	2.95	1.75	2.63	166.66	14.33	47.32	10.58	10.09	5.59	9.84	221.76	242.13	5.65	7.69		8DPI -/- A	8dpi Optn-/-	11.11	74.23	5.35	9.99	16.22	6.17	1.16	3.16	7.67	225.48	5.23	3.6	1.02	48.28	5.13	2026
8DPI -/- B	8dpi Optn-/-	6.55	3.99	3.49	7.22	14.55	2.9	2.95	1.7	1.68	1.85	3.11	17.42	3.11	5.38	6.97	2.95	2.19	2.63	195.98	6.52	68.41	30.88	36.02	5.59	10.79	843.48	23.81	8.1	7.69		8DPI -/- B	8dpi Optn-/-	28.66	89.43	6.32	9.18	17.26	7.83	1.18	2.86	12.83	276.67	4.55	3.44	1.21	65.64	5.13	1898
8DPI -/- C	8dpi Optn-/-	22.67	27.57	3.49	5.06	11.45	4.98	2.95	5.08	2.29	1.92	4.3	21.02	4.4	9.36	6.97	3.05	1.89	2.63	257.2	14.33	230.4	42.28	49.15	9.41	16.33	595.84	141.67	4.97	7.69		8DPI -/- C	8dpi Optn-/-	18.8	45.55	3.04	2.66	9.3	6.27	1.16	1.85	5.34	136.62	3.79	3.11	0.39	38.57	3.48	849.67
8DPI -/- D	8dpi Optn-/-	53.19	26.07	3.04	4.15	18.09	3.01	2.95	1.7	1.16	1.85	4.84	82.35	3.91	14.98	6.97	2.95	2.3	2.63	266.68	33.63	66.94	20.71	23.93	3.9	10.79	347.86	114.52	8.64	7.69		8DPI -/- D	8dpi Optn-/-	318	135.74	10.44	8.04	18.72	8.05	1.16	2.55	26.05	441.24	5	5.08	1.11	54	6.2	1096
8DPI -/- E	8dpi Optn-/-	44.57	41.69	4.4	5.13	13.72	6.03	2.95	2.32	2.42	1.85	6.45	42.77	11.62	12.56	6.97	6.89	2.3	2.63	365.29	24.09	108.17	70.62	76.42	11.8	23.33	740.82	573.33	4.95	7.69		8DPI -/- E	8dpi Optn-/-	36.04	106.55	4.4	11.99	16.43	5.85	1.16	2.86	11.72	98.53	4.77	3.11	1.4	22.17	5.13	3836
[truncated: 16 more columns]

## Sheet: Figure 7
Figure 7b					Figure 7c					Figure 7e							Figure 7f				Figure 7g					Figure 7h																		Figure 7i
																					Survival data
Mock +/+	Mock -/-	HSV-1 +/+	HSV-1 -/-		Mock +/+	Mock -/-	HSV-1 +/+	HSV-1 -/-		+/+ Mock	+/+ 12hpi	+/+ 12hpi Nec-1s	-/- Mock	-/- 12hpi	-/- 12hpi Nec-1s		dmso	lo	hi		DPI	DMSO	Nec-1s Low	Nec-1s High		Day	DMSO					Nec-1s Low						Nec-1s High						DMSO	Lo	Hi
7.04	4.12	36.1	18.7		3.28	2.2	1.99	24.8		300	94	58	334	1077	331		31	20	25		17	0	0	0		1	100	100	100	100		100	100	100	100	100		100	100	100	100	100		2.00145	4.36442	3.8382
4.04	4.22	23.1	20		2.31	2.29	7.18	21.7		62	99	93	380	1060	569		112	8	12		17	0	0	0		3	95.2381	84.2105	94.1176	100		100	104.762	91.6667	104.167	100		95.4545	100	100	92	86.3636		1.26582	4.04355	4.18856
4.39	5.1	21.7	20.6		1.52	2	10.5	12.1		54	85	134	329	726	521		190	7	9		17		0	0		4	90.4762	84.2105	100	94.1176		100	100	95.8333	95.8333	100		100	100	100	84	81.8182		3.26002	4.99345	4.65451
										56	171	102	431	1190	383		300	76	100		17		0	0		6	80.9524	78.9474	94.1176	88.2353		100	104.762	87.5	83.3333	95.2381		90.9091	90.9091	100	88	81.8182		1.80832	4.0375	3.58033
										49	132	88	374	912	592			19	4		17		0	0		8	80.9524	78.9474	94.1176	94.1176		95.4545	100	83.3333	83.3333	100		90.9091	90.9091	105.263	88	77.2727		2.89333	4.43871	6.47097
										51	127	77	422	884	657											10	61.9048	78.9474	94.1176	105.882		100	104.762	95.8333	83.3333	100		90.9091	100	110.526	84	81.8182		2.81601	3.34667	2.71853
										53	114	110	317	934	605						3	1				12	61.9048	78.9474	94.1176	100		104.546	104.762	87.5	87.5	104.762		90.9091	95.4545	115.79	88	86.3636		3.26002	2.95207	4.18856
										57	140	97	579	1832	359						6	1				14	61.9048	84.2105	94.1176	94.1176		109.091	109.524	87.5	87.5	104.762		90.9091	100	121.053	88	81.8182			4.18856	3.43106
										87	172	87	443	1043	766											17	61.9048	84.2105	94.1176	100		104.546	104.762	115.79	123.529	129.412		95.4545	104.762	105.263	129.412	117.647			4.23514	5.27216
										39	143	82	569	1600	632																														2.91588	3.20695
										41	172	84	463	1173	569																														2.60801	3.8318
										72	145	154	476	882	411																														3.8382	3.01783
										87	208	102	399	1106	634																														4.25057	3.20695
										73	108	115	628	1129	655																															2.76623
										81	155	77	735	1186	543
										79	148	129	437	986	534

## Sheet: Figure S2
Figure S2b			Figure S2c			Figure S2e			Figure S2f				Figure S2h			Figure S2j			Figure S2l			Figure S2m			Figure S2o			Figure S2p			Figure S2r			Figure S2s			Figure S2u			Figure S2v
Optn+/+	Optn-/-		Optn+/+	Optn-/-		Optn+/+	Optn-/-		siCtrl	siOPTN	no siRNA		siCtrl	siOPTN		siCtrl	siOPTN		siCtrl	siOPTN		siCtrl	siOPTN		siCtrl	siOPTN		siCtrl	siOPTN		siCtrl	siOPTN		siCtrl	siOPTN		siCtrl	siOPTN		siCtrl	siOPTN
23961.4	24403		1720.59	18563.5		8308	17114.8		65000	15000	9000		7679.88	13979.3		25210	28071.2		15615	18344.5		11510.6	17105		12752.7	27801		6186.12	17228		38910.8	37403.5		9056.83	10258.1		13354.8	22779.5		6426.97	7918.77
18635.8	28566.6		11104.5	20360.8		7613.33	19384		45000	45000	21000		7744.68	20225.7		29009.5	29059.3		19060.8	28311.6		9386.73	16055.6		13349.7	24173.7		6229.63	16780.1		31990.6	44020.8		9474.46	11495.4		11136.9	16942		4926.69	7431.99
14708.4	23805.2		11496.1	18101		6605.31	14061.1		75000	17500	7000		12176.2	22677.2		23113.5	32508.4		13844.4	23078.2		9862.4	18083.7		16199.6	28039.4		6704.81	12885.7		31699.2	42570.5		9844.87	11522		16400	14925.7		8010.2	8149.9

## Sheet: Figure S3
Figure S3a							Figure S3b								Figure S3c									Figure S3d									Figure S3e
															LC3									LC3
															Optn+/+ Mock	Optn+/+ 3h	Optn+/+ 6h	Optn+/+ BafA1	Optn-/- Mock	Optn-/- 3h	Optn-/- 6h	Optn-/- BafA1		Optn+/+ Mock	Optn+/+ 3h	Optn+/+ 6h	Optn+/+ BafA1	Optn-/- Mock	Optn-/- 3h	Optn-/- 6h	Optn-/- BafA1		OPTN +/+ WT-HSV-1	OPTN -/- WT-HSV-1	OPTN +/+ 34.5-null HSV-1	OPTN -/- 34.5-null HSV-1
															0.431076	0.343799	0.450966	1.3856	0.415573	0.42309	0.253997	0.942077		0.461771	0.358626	0.531911	1.56769	0.457844	0.454471	0.298197	1.08314		3000000	18000000	1280000	1420000
															0.3396	0.334716	0.270329	0.791876	0.352682	0.39161	0.382789	2.26664		0.48778	0.532987	0.406124	1.13322	0.530332	0.607091	0.618264	2.99763		2800000	22000000	800000	1360000
															0.398725	0.406691	0.633546	2.93692	0.538805	0.448688	0.379845	2.21955		0.875905	0.758665	1.18758	5.97883	0.901372	0.841395	0.766401	4.13544		2800000	24000000	800000	1080000
															P62									P62
															Optn+/+ Mock	Optn+/+ 3h	Optn+/+ 6h	Optn+/+ BafA1	Optn-/- Mock	Optn-/- 3h	Optn-/- 6h	Optn-/- BafA1		Optn+/+ Mock	Optn+/+ 3h	Optn+/+ 6h	Optn+/+ BafA1	Optn-/- Mock	Optn-/- 3h	Optn-/- 6h	Optn-/- BafA1
															25487.5	105102	33598.9	66419.7	58342.6	40391.4	18939.8	20305.6		20601.8	24207.5	11551.8	23239.3	16758.6	15237.7	9990.14	21709
															21366.9	31314.3	57378.2	69362.6	106370	101946	71129.8	88199.6		18719.1	28403.2	6982.91	17665	9348.42	19157.7	8391.64	8903.25
															12386.5	9530.39	14083.7	29624.4	122790	60930.7	14043.2	24980.7		23012.6	24108.4	30137.4	30744.9	18782.6	71819.6	41021.1	50247.4

## Sheet: Figure S4
Figure S4a		Figure S4b		Figure S4d					Figure S4e		Figure S4f
See figure 6		See figure 6		8dpi +/+ PBS	8dpi -/- PBS	8dpi +/+ McKrae	8dpi -/- McKrae		See figure 6		See figure 6
				2.81667	1.56	6.41687	2.55509
				2.51333	1.47333	3.62126	1.91512
				2.12333	1.64667	4.02242	2.10003
				2.25333	2.81667	5.72252	1.33546
				3.68333	2.25333	2.90325	1.4061
				2.77333	2.86	4.56114	2.06808
							1.2202
							3.23956
